# Supplementary material for: A Survey on the Evaluation of Monosodium Glutamate (MSG) Taste in Austria
Source: Foods. 2024 Dec 25;14(1):22. doi: 10.3390/foods14010022 (PMC11719957; doi:10.3390/foods14010022)
Supplement: Supplementary file 1 [file foods-14-00022-s001.zip]

Archive with 1 entries (1 files):
- foods-3357330-supplementary.pdf
